# Supplementary material for: A Porcine-Derived Heme Iron Powder Restores Hemoglobin in Anemic Rats
Source: Nutrients. 2024 Nov 25;16(23):4029. doi: 10.3390/nu16234029 (PMC11643988; doi:10.3390/nu16234029)
Supplement: Supplementary file 1 [file nutrients-16-04029-s001.zip]

Archive with 1 entries (1 files):
- nutrients-3260373-supplementary.pdf
